# Supplementary material for: ONION: Functional Approach for Integration of Lipidomics and Transcriptomics Data
Source: PLoS One. 2015 Jun 8;10(6):e0128854. doi: 10.1371/journal.pone.0128854 (PMC4459700; doi:10.1371/journal.pone.0128854)
Supplement: S1 Data — Complete lists of canonical variables. Supplementary data set lists all canonical variables identified as well as highly correlated (>0.7) genes and metabolites excluded prior analysis. Each sheet corresponds to either metabolite or gene data of particular group. (XLSX) [file pone.0128854.s001.xlsx]

## Sheet: gr1_genes
	CV1	CV2		Highly correlated pairs in g1_genes
APOA1	0.593448	0.106112		ABCB11	ABCA1
APOB	0.382628	0.0129933		ABCB4	ABCA1
BCL3	0.090614	0.221817		ABCB4	ABCB11
CDKN1A	0.129752	0.249649		ACACB	ABCA1
CPT1A	0.306017	-0.0212881		ACADM	ABCB11
CYP7A1	0.359456	-0.24964		ACADM	ABCB4
CYP8B1	0.161022	0.214278		APOE	ABCA1
FABP6	0.132588	-0.0283751		APOE	ABCB11
NR1I2	-0.553283	0.110012		APOE	ABCB4
PLTP	0.455509	-0.302809		BCL3	APOC3
PPARA	0.0988272	0.0692734		CPT1A	ABCB11
PSMB10	-0.222503	0.222999		CPT1A	ABCB4
RARB	0.621802	-0.0952118		CPT2	ABCA1
RXRA	0.207855	0.196897		CPT2	ABCB11
RXRG	0.0859827	0.213185		CPT2	ABCB4
SCARB1	0.0152004	0.0564506		CPT2	ACACB
TFAP2A	0.0468308	0.144311		CYP27A1	ABCA1
UCP3	0.355016	-0.0801741		CYP27A1	ABCB11
VDR	0.342108	-0.167259		CYP27A1	ABCB4
VLDLR	-0.00324142	0.105654		CYP27A1	ACACB
				CYP27A1	APOE
				CYP27A1	CPT2
				CYP8B1	ACADM
				FABP1	ABCB11
				FABP1	ABCB4
				FABP1	APOE
				FABP1	CPT2
				FABP1	CYP27A1
				FABP2	ABCA1
				FABP2	ABCB11
				FABP2	ABCB4
				FABP2	ACADM
				FABP2	CPT2
				FABP2	CYP27A1
				FABP2	FABP1
				FABP6	ABCA1
				FABP6	ABCB4
				FABP6	CYP8B1
				FAS	APOC3
				FAS	BCL3
				FAS	DBI
				FOS	ABCA1
				FOS	ABCB11
				FOS	ABCB4
				FOS	ACACB
				FOS	ACADM
				FOS	APOE
				FOS	CPT2
				FOS	CYP27A1
				FOS	FABP1
				FOS	FABP2
				FOS	FABP6
				LDLR	APOC3
				LDLR	BCL3
				LDLR	DBI
				LDLR	FAS
				LPIN1	APOC3
				LPIN1	DBI
				LPIN1	FAS
				LPIN1	LDLR
				LPL	DBI
				LPL	FAS
				LPL	LDLR
				LPL	LPIN1
				NOS2	ABCA1
				NOS2	ABCB11
				NOS2	ABCB4
				NOS2	ACACB
				NOS2	APOE
				NOS2	CPT2
				NOS2	CYP27A1
				NOS2	FABP1
				NOS2	FABP2
				NOS2	FOS
				NR1H2	CDKN1A
				NR1H2	FABP2
				NR1H2	FOS
				NR1H3	APOC3
				NR1H3	CYP8B1
				NR1H3	DBI
				NR1H3	FAS
				NR1H3	LDLR
				NR1H3	LPIN1
				NR1H3	LPL
				NR1H4	ABCA1
				NR1H4	ABCB11
				NR1H4	ABCB4
				NR1H4	ACACB
				NR1H4	ACADM
				NR1H4	APOE
				NR1H4	CPT1A
				NR1H4	CPT2
				NR1H4	CYP27A1
				NR1H4	FOS
				NR1H4	NOS2
				NR1I2	LPIN1
				NR4A1	ABCA1
				NR4A1	ABCB11
				NR4A1	ABCB4
				NR4A1	ACADM
				NR4A1	APOE
				NR4A1	CPT2
				NR4A1	CYP27A1
				NR4A1	FABP1
				NR4A1	FABP2
				NR4A1	FOS
				NR4A1	NOS2
				NR4A1	NR1H2
				NR4A1	NR1H4
				NR4A2	ABCA1
				NR4A2	ABCB11
				NR4A2	ABCB4
				NR4A2	APOE
				NR4A2	CPT2
				NR4A2	CYP27A1
				NR4A2	FABP1
				NR4A2	FABP2
				NR4A2	FOS
				NR4A2	NOS2
				NR4A2	NR1H4
				NR4A2	NR4A1
				PEX11A	ABCA1
				PEX11A	ABCB11
				PEX11A	ABCB4
				PEX11A	APOE
				PEX11A	CPT2
				PEX11A	CYP27A1
				PEX11A	FABP1
				PEX11A	FABP2
				PEX11A	FABP6
				PEX11A	FOS
				PEX11A	NOS2
				PEX11A	NR1H4
				PEX11A	NR4A1
				PEX11A	NR4A2
				PLTP	FABP6
				PON1	ABCA1
				PON1	ABCB11
				PON1	ABCB4
				PON1	CPT2
				PON1	CYP27A1
				PON1	FABP1
				PON1	FOS
				PON1	NOS2
				PON1	NR4A1
				PON1	NR4A2
				PON1	PEX11A
				PPARA	CYP27A1
				PPARA	FABP2
				PPARA	NOS2
				PPARA	NR1H4
				PPARA	NR4A1
				PPARA	PON1
				PPARD	ACADM
				PPARD	BCL3
				PPARD	DBI
				PPARD	FAS
				PPARD	LDLR
				PPARD	LPIN1
				PPARD	LPL
				PPARD	NR1H2
				PPARD	NR1H3
				PPARG	ABCA1
				PPARG	ABCB11
				PPARG	ABCB4
				PPARG	APOE
				PPARG	CPT2
				PPARG	CYP27A1
				PPARG	FABP1
				PPARG	FABP2
				PPARG	FOS
				PPARG	NOS2
				PPARG	NR1H4
				PPARG	NR4A1
				PPARG	NR4A2
				PPARG	PEX11A
				PPARG	PON1
				PPARG	PPARA
				PTPN6	ABCA1
				PTPN6	ABCB11
				PTPN6	ABCB4
				PTPN6	APOE
				PTPN6	CPT2
				PTPN6	CYP27A1
				PTPN6	FABP1
				PTPN6	FABP2
				PTPN6	FOS
				PTPN6	NR1H4
				PTPN6	NR4A1
				PTPN6	NR4A2
				PTPN6	PEX11A
				PTPN6	PON1
				PTPN6	PPARG
				RARA	ABCA1
				RARA	ABCB11
				RARA	ABCB4
				RARA	ACADM
				RARA	APOE
				RARA	CPT2
				RARA	CYP27A1
				RARA	FABP1
				RARA	FABP2
				RARA	FOS
				RARA	NOS2
				RARA	NR1H4
				RARA	NR4A1
				RARA	NR4A2
				RARA	PEX11A
				RARA	PON1
				RARA	PPARA
				RARA	PPARG
				RARA	PTPN6
				RXRA	ACADM
				RXRA	APOC3
				RXRA	BCL3
				RXRA	LDLR
				RXRA	NR1H2
				RXRA	NR1H3
				RXRA	PPARD
				RXRG	CPT2
				SCARB1	ABCB4
				SCARB1	APOE
				SCARB1	DBI
				SCARB1	FABP1
				SCARB1	FAS
				SCARB1	LDLR
				SCARB1	LPL
				SCARB1	NR1H3
				SCARB1	NR4A1
				SCARB1	PPARD
				SCARB1	RARA
				SLC10A1	ABCB4
				SLC10A1	APOE
				SLC10A1	CPT2
				SLC10A1	CYP27A1
				SLC10A1	FABP1
				SLC10A1	FOS
				SLC10A1	NOS2
				SLC10A1	NR4A1
				SLC10A1	PEX11A
				SLC10A1	PON1
				SLC10A1	PPARG
				SLC10A1	PTPN6
				SLC10A1	RARA
				SLC10A1	RARA
				TFAP2A	FABP1
				TFAP2A	SLC10A1
				UCP2	ABCA1
				UCP2	ABCB11
				UCP2	ABCB4
				UCP2	ACACB
				UCP2	APOE
				UCP2	CPT1A
				UCP2	CPT2
				UCP2	CYP27A1
				UCP2	FABP1
				UCP2	FABP2
				UCP2	FOS
				UCP2	NOS2
				UCP2	NR1H4
				UCP2	NR4A1
				UCP2	NR4A2
				UCP2	PEX11A
				UCP2	PON1
				UCP2	PPARG
				UCP2	PTPN6
				UCP2	RARA
				UCP2	SLC10A1
				UCP3	ABCA1
				UCP3	ABCB11
				UCP3	ABCB4
				UCP3	APOE
				UCP3	CPT2
				UCP3	CYP27A1
				UCP3	FABP1
				UCP3	FABP2
				UCP3	FOS
				UCP3	NOS2
				UCP3	NR4A1
				UCP3	NR4A2
				UCP3	PEX11A
				UCP3	PON1
				UCP3	PPARG
				UCP3	PTPN6
				UCP3	RARA
				UCP3	RARA
				UCP3	SCARB1
				UCP3	SLC10A1
				UCP3	UCP2
				VDR	ABCA1
				VDR	ABCB11
				VDR	ABCB4
				VDR	ACACB
				VDR	ACADM
				VDR	APOE
				VDR	CPT2
				VDR	CYP27A1
				VDR	FABP1
				VDR	FABP2
				VDR	FOS
				VDR	NOS2
				VDR	NR1H4
				VDR	NR4A1
				VDR	NR4A2
				VDR	PEX11A
				VDR	PON1
				VDR	PPARA
				VDR	PPARG
				VDR	PTPN6
				VDR	RARA
				VDR	SLC10A1
				VDR	UCP2
				VDR	UCP3

## Sheet: g1_fatty acids
	CV 1	CV 2						2
16196	0.9615518	-0.2746237
28716	0.8741150	0.4857190

## Sheet: g2_genes
	CV 1	CV 2		Highly correlated pairs in g2_genes
RARB	-0.609456	0.0309383		ABCB11	AATF
APOA1	-0.444543	0.437016		ABCB11	ABCA1
VDR	-0.403213	0.0507188		ABCB4	AATF
CPT1A	-0.389257	-0.180147		ABCB4	ABCA1
UCP3	-0.314386	0.156398		ABCB4	ABCB11
PLTP	-0.311078	0.56455		ACOX1	ABCA2
CYP7A1	-0.251521	0.439768		APOE	ABCB4
PPARA	-0.242989	-0.257315		CPT2	ABCA3
HADHB	-0.226765	0.177616		CPT2	ABCB4
TFAP2A	-0.105772	-0.0699784		CPT2	ACAT2
APOB	-0.1056	0.634741		CPT2	BAAT
FABP6	-0.0659705	0.280622		CYP24A1	APOC3
RXRG	-0.039321	0.0144458		CYP27A1	AATF
CDKN1A	-0.0196211	0.325094		CYP27A1	ABCA4
CYP8B1	0.0180713	0.322554		CYP27A1	ABCB4
RXRA	0.0775992	0.564493		CYP27B1	BCL3
SCARB1	0.162468	0.287081		CYP27B1	CYP24A1
APOB	0.17588	0.437452		DBI	ACACA
CYP26A1	0.219605	-0.0441848		DBI	CYP27B1
VLDLR	0.224618	0.22572		FABP1	AATF
PSMB10	0.430556	0.300452		FABP1	ABCB4
NR1I2	0.639878	0.00121556		FABP1	APOE
				FABP2	ABCA5
				FABP2	CYP27A1
				FABP6	ACAT1
				FAS	ACACA
				FAS	APOC3
				FAS	CYP27B1
				FAS	DBI
				FOS	AATF
				FOS	ABCA6
				FOS	ABCB11
				FOS	ABCB4
				FOS	ACOX1
				FOS	APOE
				FOS	CPT2
				FOS	CYP27A1
				FOS	FABP1
				FOS	FABP2
				HADHB	FOS
				LDLR	ACACA
				LDLR	CYP24A1
				LDLR	CYP27B1
				LDLR	DBI
				LDLR	FAS
				LPIN1	ACACA
				LPIN1	APOC3
				LPIN1	CYP24A1
				LPIN1	CYP24A1
				LPIN1	CYP27B1
				LPIN1	DBI
				LPIN1	FAS
				LPIN1	LDLR
				LPIN1	LDLR
				LPL	CYP27B1
				LPL	LPIN1
				NOS2	AATF
				NOS2	ABCA7
				NOS2	ABCB4
				NOS2	CPT2
				NOS2	CYP27A1
				NOS2	FOS
				NR1H3	ACACA
				NR1H3	CYP27B1
				NR1H3	DBI
				NR1H3	FAS
				NR1H3	LDLR
				NR1H3	LPIN1
				NR1H3	LPL
				NR1H4	AATF
				NR1H4	ABCA8
				NR1H4	ABCB12
				NR1H4	ABCB4
				NR1H4	CYP27A1
				NR1H4	FOS
				NR1H4	NOS2
				NR4A1	AATF
				NR4A1	ABCB13
				NR4A1	ABCB4
				NR4A1	ACADM
				NR4A1	CYP27A1
				NR4A1	FABP2
				NR4A1	FOS
				NR4A1	NOS2
				NR4A1	NR1H4
				NR4A2	ABCB4
				NR4A2	APOE
				NR4A2	CPT2
				NR4A2	CYP27A1
				NR4A2	FABP1
				NR4A2	FOS
				NR4A2	NR4A1
				NRF1	AATF
				NRF1	ABCA9
				NRF1	ABCB14
				NRF1	ABCB4
				NRF1	CPT2
				NRF1	CYP27A1
				NRF1	FABP1
				NRF1	FOS
				NRF1	NOS2
				NRF1	NR1H4
				NRF1	NR4A1
				NRF1	NR4A2
				PEX11A	AATF
				PEX11A	ABCA10
				PEX11A	ABCB4
				PEX11A	APOE
				PEX11A	FABP1
				PEX11A	FOS
				PEX11A	NRF1
				PON1	AATF
				PON1	CPT2
				PON1	CYP27A1
				PON1	FOS
				PON1	NOS2
				PON1	NR4A1
				PON1	NRF1
				PPARD	CYP24A1
				PPARD	CYP27B1
				PPARD	DBI
				PPARD	LDLR
				PPARD	LPIN1
				PPARD	LPL
				PPARD	NR1H3
				PPARG	ABCA11
				PPARG	ABCB15
				PPARG	ABCB4
				PPARG	ACOX1
				PPARG	CYP27A1
				PPARG	FOS
				PPARG	NR4A1
				PPARG	NR4A2
				PPARG	NRF1
				PPARG	PEX11A
				PPARG	PON1
				PTPN6	AATF
				PTPN6	ABCB16
				PTPN6	ABCB4
				PTPN6	FABP1
				PTPN6	FOS
				PTPN6	NR4A1
				PTPN6	NR4A2
				PTPN6	PEX11A
				RARA	AATF
				RARA	ABCA12
				RARA	ABCB17
				RARA	ABCB4
				RARA	APOE
				RARA	CYP27A1
				RARA	FABP1
				RARA	FOS
				RARA	NOS2
				RARA	NR1H4
				RARA	NR4A1
				RARA	NR4A2
				RARA	NRF1
				RARA	PEX11A
				RARA	PPARG
				RXRA	CYP27B1
				RXRA	LDLR
				RXRA	LPIN1
				RXRA	NR1H2
				RXRA	PPARD
				RXRG	ACAT2
				SCARB1	ABCB4
				SCARB1	ACACA
				SCARB1	APOE
				SCARB1	CYP27B1
				SCARB1	DBI
				SCARB1	FAS
				SCARB1	LDLR
				SCARB1	NR1H3
				SCARB1	PPARD
				SCARB1	RARA
				SLC10A1	ABCB4
				SLC10A1	FABP1
				SLC10A1	NR4A1
				UCP2	AATF
				UCP2	ABCA13
				UCP2	ABCB18
				UCP2	ABCB4
				UCP2	APOE
				UCP2	CYP27A1
				UCP2	FABP1
				UCP2	FOS
				UCP2	NOS2
				UCP2	NR1H4
				UCP2	NR4A1
				UCP2	NR4A2
				UCP2	NRF1
				UCP2	PEX11A
				UCP2	PON1
				UCP2	PPARG
				UCP2	PTPN6
				UCP2	RARA
				UCP2	SLC10A1
				UCP2	TMPO
				UCP3	ABCB4
				UCP3	CPT2
				UCP3	CYP27A1
				UCP3	FABP1
				UCP3	FABP2
				UCP3	FOS
				UCP3	NR4A2
				UCP3	NRF1
				UCP3	PEX11A
				UCP3	PPARG
				UCP3	PTPN6
				UCP3	RARA
				UCP3	SLC10A1
				UCP3	UCP2
				VDR	AATF
				VDR	ABCA14
				VDR	ABCB4
				VDR	ACACB
				VDR	CYP27A1
				VDR	FOS
				VDR	NOS2
				VDR	NR1H4
				VDR	NR4A1
				VDR	NRF1
				VDR	PPARG
				VDR	RARA
				VDR	UCP2

## Sheet: gr2_fatty acids
	CV 1	CV 2
28661	-0.180911	0.327056
27432	-0.124866	-0.501958
17351	-0.0711728	-0.704938
15843	0.268022	-0.159354
28364	0.664094	-0.196186
28125	0.752539	0.199768

## Sheet: g3_genes
	CV 1	CV 2		Highly correlated pairs in g_genes
RARB	-0.584981	0.286125		ABCB11	ABCA1
CPT1A	-0.420868	0.0715208		ABCB11	ABCB11
VDR	-0.258064	0.153288		ABCB4	AATF
PPARA	-0.214571	0.0203636		ABCB4	ABCA1
APOA1	-0.211061	0.564276		ABCB4	ABCB11
RXRG	-0.15509	0.102918		ACOX1	ABCA1
HADHB	-0.146473	0.204507		APOE	ABCB4
TFAP2A	-0.136026	0.0275001		CPT2	ABCA1
UCP3	-0.0991389	0.26709		CPT2	ABCB4
PLTP	-0.0495934	0.301117		CPT2	ACAT2
APOB	0.0423495	0.441348		CPT2	BAAT
CYP7A1	0.0872707	0.284237		CYP24A1	APOC3
FABP6	0.0977558	0.180319		CYP27A1	AATF
CYP8B1	0.123423	0.357396		CYP27A1	ABCA1
VLDLR	0.154573	0.150094		CYP27A1	ABCB4
CDKN1A	0.218242	0.354121		CYP27B1	BCL3
CYP26A1	0.232624	0.0416409		CYP27B1	CYP24A1
APOB	0.248057	0.430271		DBI	ACACA
SCARB1	0.384997	0.199338		DBI	CYP27B1
RXRA	0.403381	0.482546		FABP1	AATF
PSMB10	0.542776	0.0663695		FABP1	ABCB4
NR1I2	0.66532	-0.164898		FABP1	APOE
				FABP2	ABCA1
				FABP2	CYP27A1
				FABP6	ACAT1
				FAS	ACACA
				FAS	APOC3
				FAS	CYP27B1
				FAS	DBI
				FOS	AATF
				FOS	ABCA1
				FOS	ABCB11
				FOS	ABCB4
				FOS	ACOX1
				FOS	APOE
				FOS	CPT2
				FOS	CYP27A1
				FOS	FABP1
				FOS	FABP2
				HADHB	FOS
				LDLR	ACACA
				LDLR	CYP24A1
				LDLR	CYP27B1
				LDLR	DBI
				LDLR	FAS
				LPIN1	ACACA
				LPIN1	APOC3
				LPIN1	CYP24A1
				LPIN1	CYP24A1
				LPIN1	CYP27B1
				LPIN1	DBI
				LPIN1	FAS
				LPIN1	LDLR
				LPIN1	LDLR
				LPL	CYP27B1
				LPL	LPIN1
				NOS2	AATF
				NOS2	ABCA1
				NOS2	ABCB4
				NOS2	CPT2
				NOS2	CYP27A1
				NOS2	FOS
				NR1H3	ACACA
				NR1H3	CYP27B1
				NR1H3	DBI
				NR1H3	FAS
				NR1H3	LDLR
				NR1H3	LPIN1
				NR1H3	LPL
				NR1H4	AATF
				NR1H4	ABCA1
				NR1H4	ABCB11
				NR1H4	ABCB4
				NR1H4	CYP27A1
				NR1H4	FOS
				NR1H4	NOS2
				NR4A1	AATF
				NR4A1	ABCB11
				NR4A1	ABCB4
				NR4A1	ACADM
				NR4A1	CYP27A1
				NR4A1	FABP2
				NR4A1	FOS
				NR4A1	NOS2
				NR4A1	NR1H4
				NR4A2	ABCB4
				NR4A2	APOE
				NR4A2	CPT2
				NR4A2	CYP27A1
				NR4A2	FABP1
				NR4A2	FOS
				NR4A2	NR4A1
				NRF1	AATF
				NRF1	ABCA1
				NRF1	ABCB11
				NRF1	ABCB4
				NRF1	CPT2
				NRF1	CYP27A1
				NRF1	FABP1
				NRF1	FOS
				NRF1	NOS2
				NRF1	NR1H4
				NRF1	NR4A1
				NRF1	NR4A2
				PEX11A	AATF
				PEX11A	ABCA1
				PEX11A	ABCB4
				PEX11A	APOE
				PEX11A	FABP1
				PEX11A	FOS
				PEX11A	NRF1
				PON1	AATF
				PON1	CPT2
				PON1	CYP27A1
				PON1	FOS
				PON1	NOS2
				PON1	NR4A1
				PON1	NRF1
				PPARD	CYP24A1
				PPARD	CYP27B1
				PPARD	DBI
				PPARD	LDLR
				PPARD	LPIN1
				PPARD	LPL
				PPARD	NR1H3
				PPARG	ABCA1
				PPARG	ABCB11
				PPARG	ABCB4
				PPARG	ACOX1
				PPARG	CYP27A1
				PPARG	FOS
				PPARG	NR4A1
				PPARG	NR4A2
				PPARG	NRF1
				PPARG	PEX11A
				PPARG	PON1
				PTPN6	AATF
				PTPN6	ABCB11
				PTPN6	ABCB4
				PTPN6	FABP1
				PTPN6	FOS
				PTPN6	NR4A1
				PTPN6	NR4A2
				PTPN6	PEX11A
				RARA	AATF
				RARA	ABCA1
				RARA	ABCB11
				RARA	ABCB4
				RARA	APOE
				RARA	CYP27A1
				RARA	FABP1
				RARA	FOS
				RARA	NOS2
				RARA	NR1H4
				RARA	NR4A1
				RARA	NR4A2
				RARA	NRF1
				RARA	PEX11A
				RARA	PPARG
				RXRA	CYP27B1
				RXRA	LDLR
				RXRA	LPIN1
				RXRA	NOS2
				RXRA	PPARD
				RXRG	ACAT2
				SCARB1	ABCB4
				SCARB1	ACACA
				SCARB1	APOE
				SCARB1	CYP27B1
				SCARB1	DBI
				SCARB1	FAS
				SCARB1	LDLR
				SCARB1	NR1H3
				SCARB1	PPARD
				SCARB1	RARA
				SLC10A1	ABCB4
				SLC10A1	FABP1
				SLC10A1	NR4A1
				UCP2	AATF
				UCP2	ABCA1
				UCP2	ABCB11
				UCP2	ABCB4
				UCP2	APOE
				UCP2	CYP27A1
				UCP2	FABP1
				UCP2	FOS
				UCP2	NOS2
				UCP2	NR1H4
				UCP2	NR4A1
				UCP2	NR4A2
				UCP2	NRF1
				UCP2	PEX11A
				UCP2	PON1
				UCP2	PPARG
				UCP2	PTPN6
				UCP2	RARA
				UCP2	SLC10A1
				UCP2	TMPO
				UCP3	ABCB4
				UCP3	CPT2
				UCP3	CYP27A1
				UCP3	FABP1
				UCP3	FABP2
				UCP3	FOS
				UCP3	NR4A2
				UCP3	NRF1
				UCP3	PEX11A
				UCP3	PPARG
				UCP3	PTPN6
				UCP3	RARA
				UCP3	SLC10A1
				UCP3	UCP2
				VDR	AATF
				VDR	ABCA1
				VDR	ABCB4
				VDR	ACACB
				VDR	CYP27A1
				VDR	FOS
				VDR	NOS2
				VDR	NR1H4
				VDR	NR4A1
				VDR	NRF1
				VDR	PPARG
				VDR	RARA
				VDR	UCP2

## Sheet: gr3_fatty acids
	CV 1	CV 2
15756	0.891086	0.453834
28875	-0.445484	0.89529

## Sheet: gr4_genes
	CV 1	CV 2		Highly correlated pairs in g4_genes
GK	0.253779	-0.177853		ABCB8	CYP3A11
LPIN2	-0.14506	0.0133225		ABCC2	G6PC
LPIN3	0.27061	-0.0770329		ABCC2	GSTA
PDK4	0.451135	-0.357643		ABCC2	SERPINA1A
ALDH3A1	0.0084945	-0.393175		ABCC6	COL2A1
PRG4	0.468776	0.0626021		ABCC6	CYP2C29
COX2	0.277028	0.181376		ABCC6	CYP4A10
CYP4A14	0.40189	0.176966		ABCC6	G6PC
FAT1	0.59776	-0.415768		ABCC6	GSTM1
GLUL	0.287692	-0.541152		ABCC6	HMGCR
GSTP2	0.0899617	-0.0436212		COL2A1	CYP2C29
Il2	-0.557772	-0.0543096		COL2A1	CYP4A10
ABCB1B	0.26317	0.184667		COL2A1	G6PC
MTR	0.390811	0.155434		COL2A1	GSTM1
ECI2	0.170992	-0.380742		COL2A1	HMGCR
HMGCR	0.106728	-0.561583		CYP2B10	CAR1
ABCC2	0.0258534	-0.44898		CYP2B13	SSX2IP
EIF2S3X	-0.292127	-0.0428707		CYP3A11	CYP2C29
ABCB8	0.153828	-0.300394		CYP4A10	CYP2C29
				CYP4A10	CYP3A11
				ECI2	CAR1
				ECI2	CBS
				ECI2	CYP2B13
				ECI2	SSX2IP
				EIF2S3X	ADSSL1
				EIF2S3X	COL2A1
				EIF2S3X	CYP2C29
				EIF2S3X	CYP3A11
				EIF2S3X	CYP4A10
				EIF2S3X	G6PC
				EIF2S3X	GSTM1
				EIF2S3X	HMGCR
				EIF2S3X	LY6D
				EIF2S3X	ST3GAL4
				EIF2S3X	TRA2B
				FAT1	COX1
				G6PC	CYP2C29
				G6PC	CYP3A11
				G6PC	CYP4A10
				GSTM1	ADSSL1
				GSTM1	CYP2C29
				GSTM1	CYP3A11
				GSTM1	CYP4A10
				GSTM1	G6PC
				GSTP2	CYP2C29
				GSTP2	CYP4A10
				H6PD	CIDEA
				H6PD	CYP2C29
				H6PD	CYP3A11
				H6PD	CYP4A10
				H6PD	MTHFR
				HMGCR	CAR1
				HMGCR	CBS
				HMGCR	CYP2B10
				HMGCR	CYP2C29
				HMGCR	CYP3A11
				HMGCR	CYP4A10
				HMGCR	G6PC
				HMGCR	GSTM1
				LY6D	ADSSL1
				LY6D	CYP2C29
				LY6D	CYP3A11
				LY6D	ELOVL6
				LY6D	G6PC
				LY6D	GSTM1
				LY6D	HMGCR
				LY6D	ST3GAL4
				MTHFR	CIDEA
				SERPINA1A	THRSP
				SLC22A5	CIDEA
				SLC22A5	CYP2C29
				SLC22A5	CYP3A11
				SLC22A5	CYP4A10
				SLC22A5	GSTM1
				SLC22A5	H6PD
				SLC22A5	HMGCR
				ST3GAL4	ABCC6
				ST3GAL4	COL2A1
				ST3GAL4	CYP2C29
				ST3GAL4	CYP3A11
				ST3GAL4	CYP4A10
				ST3GAL4	G6PC
				ST3GAL4	GSTM1
				ST3GAL4	HMGCR
				TRA2B	ABCC6
				TRA2B	COL2A1
				TRA2B	CYP2C29
				TRA2B	CYP4A10
				TRA2B	G6PC
				TRA2B	GSTM1
				TRA2B	HMGCR
				TRA2B	LY6D
				TRA2B	SLC22A5
				TRA2B	ST3GAL4

## Sheet: g4_fatty acids
	CV 1	CV 2		Highly correlated pairs in g4_lipids
36023	-0.1265953	-0.3539866		28842	36036_B
32425	-0.3668058	0.5019034		35465	36036_B
36036_A	0.4181285	-0.3883327		36023	35465
36036_B	0.1255382	-0.5969529		61204_A	61205
61204_A	-0.6023713	-0.5820470		72850	61205
36036_C	0.1319032	0.2109561
61204_B	0.4777496	0.3179208

## Sheet: ALL_genes
	CV1	CV2
MTHFR	-0.346115	0.0275744
CIDEA	-0.207937	-0.0249611
Il2	-0.194066	-0.207407
RARB	-0.16306	-0.334308
PON1	-0.153339	0.0118902
H6PD	-0.133016	0.0448839
UCP2	-0.121758	-0.0422122
SLC10A1	-0.110465	-0.109752
PTPN6	-0.107054	-0.063684
CPT1A	-0.105773	-0.0318303
PPARG	-0.104612	-0.155903
LPIN2	-0.0997226	-0.0132082
ELOVL6	-0.0944779	-0.111325
NRF1	-0.0939874	-0.101359
LY6D	-0.093088	-0.134529
ADSSL1	-0.0866792	-0.174851
SLC22A5	-0.0857601	-0.00912137
ABCB11	-0.0838682	-0.0914237
EIF2S3X	-0.0825995	-0.13076
VDR	-0.0810929	-0.0991059
NR4A2	-0.0810587	-0.0967319
CYP27A1	-0.0810383	-0.0715356
ST3GAL4	-0.0809588	-0.0489638
COX2	-0.077505	0.108979
TRA2B	-0.0751101	-0.153868
AATF	-0.0738501	-0.0515866
CYP4A10	-0.0733408	0.0234233
NR4A1	-0.0698206	-0.124186
CPT2	-0.0659182	0.0194857
GSTM1	-0.0655799	-0.0608364
PEX11A	-0.0643975	-0.13066
CYP3A11	-0.0643528	-0.0489768
G6PC	-0.0619308	-0.0279773
COL2A1	-0.059772	-0.142539
FABP1	-0.0596392	-0.0820457
NOS2	-0.0594397	-0.14141
NR1H4	-0.0583549	0.0492235
TFAP2A	-0.0539821	-0.00537462
ABCB4	-0.0526244	-0.0196243
FOS	-0.0515441	-0.0901505
ACACB	-0.0496395	-0.0526691
APOE	-0.0474687	-0.0766767
VLDLR	-0.0471243	0.663579
ACAT2	-0.0465338	-0.003148
ABCA1	-0.0457938	-0.0620423
UCP3	-0.0444727	-0.0562461
BAAT	-0.0443402	-0.00828391
RXRG	-0.0441576	0.0237292
APOA1	-0.0433461	-0.181699
TMPO	-0.0411961	-0.0964252
CYP2C29	-0.03908	-0.0564186
PPARA	-0.0387609	-0.0295084
HMGCR	-0.035815	-0.0678001
HADHB	-0.0300285	-0.06643
MTR	-0.0286664	-0.0109331
GSTP2	-0.0246669	-0.0279743
ACOX1	-0.0237756	-0.254874
PLTP	-0.0232344	-0.0967049
RARA	-0.0210575	0.00980773
LPIN3	-0.0193784	0.0495991
ACAT1	-0.0185215	-0.0407031
ABCC6	-0.0177441	0.0121129
FABP6	-0.0171946	-0.00165601
ABCB1B	-0.00201652	0.0503458
ACADM	0.00115947	-0.157249
FABP2	0.00236487	-0.28901
CYP8B1	0.0123204	-0.0588729
ABCB8	0.0207452	0.00775535
ABCC2	0.0292828	-0.0344889
GSTA	0.0347786	-0.0201471
CBS	0.0392814	-0.379417
ALDH3A1	0.0401893	-0.231881
GK	0.0404279	0.0473285
CYP26A1	0.0439836	0.130355
SCARB1	0.0476266	0.0691171
APOB	0.057927	0.0086631
CYP2B10	0.0670987	-0.256891
CYP2B13	0.0677121	-0.0407043
GLUL	0.0690176	-0.117043
NR1I2	0.0801607	0.316936
SERPINA1A	0.0906921	0.114653
CDKN1A	0.0951622	-0.184388
NR1H2	0.0953606	-0.337161
LPL	0.103372	-0.0351027
PRG4	0.117465	0.667101
RXRA	0.120412	-0.116653
PDK4	0.124316	0.108335
CYP7A1	0.144342	-0.448138
APOB	0.14439	-0.151813
CAR1	0.147516	-0.388215
PPARD	0.163069	-0.0584583
LPIN1	0.170154	-0.133143
HMGCR	0.171546	-0.452627
CYP4A14	0.175405	-0.515377
FAT1	0.180338	-0.243251
LDLR	0.18349	-0.113895
NR1H3	0.201189	0.0653212
BCL3	0.210675	0.0149111
ECI2	0.213756	-0.861497
COX1	0.220578	-0.0564561
CYP27B1	0.227965	-0.0138712
PSMB10	0.250735	0.433908
ACACA	0.255985	0.606275
FAS	0.260955	0.0550323
APOC3	0.263013	-0.102675
DBI	0.370044	0.427108
CYP24A1	0.42733	-0.112383
LPIN1	0.455375	0.226284
THRSP	0.56978	0.00371327
SSX2IP	0.770761	-0.247228

## Sheet: ALL_fatty acids
	[,1]	[,2]
32425	-0.448507	-0.306622
35465	-0.429484	-0.447237
28842	-0.21325	-0.196942
28716	-0.165748	0.305146
61204_A	-0.162923	0.0108359
17351	-0.118367	0.0318321
28875	-0.111043	-0.323199
36023	-0.0841259	-0.11197
27432	-0.0586011	-0.069262
15843	-0.0449331	0.0509102
28125	-0.0223511	0.108322
16196	0.000644748	-0.0226691
72850	0.0341096	-0.481011
15756	0.052303	-0.0782903
28661	0.0918534	0.151897
61205	0.0961025	0.439558
36036_A	0.110022	0.270481
28364_B	0.115032	0.250446
61204_B	0.12971	-0.0365831
36036	0.13129	-0.392359
36036_C	1.06171	0.934187
